# Supplementary material for: Six new species of the genus Exocelina Broun, 1886 from Wano Land, New Guinea (Coleoptera, Dytiscidae, Copelatinae)
Source: Zookeys. 2017 Apr 4;(665):93–120. doi: 10.3897/zookeys.665.11792 (PMC5523169; doi:10.3897/zookeys.665.11792)
Supplement: XML Treatment for Exocelina tomhansi [file zookeys.665.11792-treatment2.xml]

<!DOCTYPE tp:taxon-treatment
  PUBLIC "-//TaxonX//DTD Taxonomic Treatment Publishing DTD v0 20100105//EN" "tax-treatment-NSO.dtd">
<tp:taxon-treatment xmlns:tp="http://www.plazi.org/taxpub"><tp:treatment-meta><kwd-group><label>Taxon classification</label><kwd><named-content xmlns:xlink="http://www.w3.org/1999/xlink" content-type="kingdom">Animalia</named-content></kwd><kwd><named-content xmlns:xlink="http://www.w3.org/1999/xlink" content-type="order">Coleoptera</named-content></kwd><kwd><named-content xmlns:xlink="http://www.w3.org/1999/xlink" content-type="family">Dytiscidae</named-content></kwd></kwd-group><mixed-citation publication-type="journal"><person-group><name><surname>Shaverdo</surname><given-names>Helena</given-names></name><name><surname>Wild</surname><given-names>Michael</given-names></name><name><surname>Sumoked</surname><given-names>Bob</given-names></name><name><surname>Balke</surname><given-names>Michael</given-names></name></person-group><article-title>Six new species of the genus <italic><tp:taxon-name><tp:taxon-name-part taxon-name-part-type="genus" reg="Exocelina">Exocelina</tp:taxon-name-part></tp:taxon-name></italic> Broun, 1886 from Wano Land, New Guinea (<tp:taxon-name><tp:taxon-name-part taxon-name-part-type="order">Coleoptera</tp:taxon-name-part></tp:taxon-name>, <tp:taxon-name><tp:taxon-name-part taxon-name-part-type="family">Dytiscidae</tp:taxon-name-part></tp:taxon-name>, <tp:taxon-name><tp:taxon-name-part taxon-name-part-type="subfamily">Copelatinae</tp:taxon-name-part></tp:taxon-name>)</article-title><source>Zookeys</source><day>4</day><month>4</month><year>2017</year><volume>2017</volume><issue>665</issue><fpage>93</fpage><lpage>120</lpage><pub-id pub-id-type="doi">10.3897/zookeys.665.11792</pub-id></mixed-citation></tp:treatment-meta><tp:nomenclature><label>2.</label><tp:taxon-name>
                <tp:taxon-name-part taxon-name-part-type="genus" reg="Exocelina">Exocelina</tp:taxon-name-part>
                <tp:taxon-name-part taxon-name-part-type="species" reg="tomhansi">tomhansi</tp:taxon-name-part>
                <object-id xmlns:xlink="http://www.w3.org/1999/xlink" content-type="zoobank" xlink:type="simple">http://zoobank.org/C135B374-683A-469E-BB57-F4A115245841</object-id>
              </tp:taxon-name><tp:taxon-status xmlns:xlink="http://www.w3.org/1999/xlink" xlink:type="simple">sp. n.</tp:taxon-status><xref ref-type="fig" rid="F3">Figs 4</xref><xref ref-type="fig" rid="F6">, 12</xref><!--PageBreak--></tp:nomenclature><tp:treatment-sec sec-type="type locality" id="SECID0E5PAE"><title>Type locality.</title><p>Papua: Puncak Jaya Regency, <named-content xmlns:xlink="http://www.w3.org/1999/xlink" content-type="dwc:verbatimCoordinates" xlink:type="simple"><named-content content-type="geo-json" specific-use="{&#34;type&#34;:&#34;Point&#34;,&#34;coordinates&#34;:[137.527806,-3.611806]}" id="NCID0EHQAE" xlink:type="simple">03°36'42.5"S; 137°31'40.1"E</named-content></named-content>.</p></tp:treatment-sec><tp:treatment-sec sec-type="type material" id="SECID0EMQAE"><title>Type material.</title><p>
                <italic>Holotype</italic>: male “Indonesia: Papua, Wano Land, S of pass to lake plains, 1700m, 2.ix.2014, <named-content xmlns:xlink="http://www.w3.org/1999/xlink" content-type="dwc:verbatimCoordinates" xlink:type="simple"><named-content content-type="geo-json" specific-use="{&#34;type&#34;:&#34;Point&#34;,&#34;coordinates&#34;:[137.527798,-3.611791]}" id="NCID0EXQAE" xlink:type="simple">-3,6117913 137,5277983</named-content></named-content>, Balke &amp; Wild (Pap022)”, “M.Balke 6512” [green text] (<named-content xmlns:xlink="http://www.w3.org/1999/xlink" content-type="dwc:institutional_code" xlink:type="simple">MZB</named-content>). <italic>Paratypes</italic>: 1 female with the same label as the holotype and with an additional label “M.Balke 6513” [green text] (<named-content xmlns:xlink="http://www.w3.org/1999/xlink" content-type="dwc:institutional_code" xlink:type="simple">ZSM</named-content>). 1 female “Indonesia: Papua, Wano Land, creek @ jungle helipad, 870m, 4.ix.2014, <named-content xmlns:xlink="http://www.w3.org/1999/xlink" content-type="dwc:verbatimCoordinates" xlink:type="simple"><named-content content-type="geo-json" specific-use="{&#34;type&#34;:&#34;Point&#34;,&#34;coordinates&#34;:[137.504295,-3.584077]}" id="NCID0ELRAE" xlink:type="simple">-3,584077 137,5042947</named-content></named-content>, Balke &amp; Wild (Pap027)” (<named-content xmlns:xlink="http://www.w3.org/1999/xlink" content-type="dwc:institutional_code" xlink:type="simple">ZSM</named-content>).</p></tp:treatment-sec><tp:treatment-sec sec-type="diagnosis" id="SECID0EVRAE"><title>Diagnosis.</title><p>Beetle medium-sized, oblong-oval, piceous, with brown sides of pronotum, dorsal punctation inconspicuous, microreticulation weakly impressed; pronotum without lateral bead; male antennae simple; male protarsomere 4 with large, thick, strongly curved anterolateral hook-like seta; median lobe evenly curved, pointed in lateral view and evenly tapering, with broadly pointed apex in ventral view, on both lateral sides with numerous short, thick setae situated on anterior half of distal part of median lobe; paramere robust, with notch on dorsal side and very dense, strong setae on subdistal part; proximal setae sparse and fine. The new species is very similar to <italic><tp:taxon-name><tp:taxon-name-part taxon-name-part-type="genus" reg="Exocelina">E.</tp:taxon-name-part> <tp:taxon-name-part taxon-name-part-type="species" reg="ascendens">ascendens</tp:taxon-name-part></tp:taxon-name></italic> in shape of the median lobe and in shape and setation of the paramere but distinctly differs from it having smaller body size, shiny dorsal surface due to much more weakly impressed microreticulation, larger anterolateral hook-like seta on the male protarsomere 4, longer setae of the male protarsomere 5 and, especially in absence of the pronotal bead.</p></tp:treatment-sec><tp:treatment-sec sec-type="description" id="SECID0EGSAE"><title>Description.</title><p>
                <italic>Size and shape</italic>: Beetle medium-sized (TL-H 4.5–4.75 mm, TL 4.8–5.1 mm, MW 2.35–2.45 mm), with oblong-oval habitus, broadest at elytral middle. <italic>Coloration</italic>: Dorsally piceous, with reddish brown to brown narrow anterior margin of head and sides of pronotum; one female with head paler; head appendages and legs yellowish red to reddish brown, metathoracic legs darker distally (Fig. <xref ref-type="fig" rid="F3">4</xref>).</p><p>
                <italic>Surface sculpture</italic>: Head with sparse punctation (spaces between punctures 2–3 times size of punctures), evidently finer and sparser anteriorly; diameter of punctures smaller than to almost equal to diameter of cells of microreticulation. Pronotum with much sparser and finer punctation than head. Elytra with extremely sparse and fine <!--PageBreak-->punctation, almost invisible. Pronotum and elytra with slightly impressed microreticulation, dorsal surface shiny. Head with microreticulation stronger. Metaventrite and metacoxae distinctly microreticulate, metacoxal plates with longitudinal strioles and transverse wrinkles. Abdominal ventrites with distinct microreticulation, strioles, and very fine and sparse punctation.</p><p>
                <italic>Structures</italic>: Pronotum without lateral bead. Base of prosternum and neck of prosternal process with distinct ridge, smooth and slightly rounded anteriorly. Blade of prosternal process lanceolate, narrow, slightly convex, with distinct lateral bead and few setae; neck and blade of prosternal process evenly jointed. Abdominal ventrite 6 broadly rounded or slightly truncate apically.</p><p>
                <italic>Male</italic>: Antenna simple (Fig. <xref ref-type="fig" rid="F3">4</xref>). Pro- and mesotarsomeres 1–3 not dilated. Protarsomere 4 cylindrical, narrow, with large, thick, strongly curved anterolateral hook-like seta. Protarsomere 5 ventrally with anterior band of 26 and posterior row of six relatively long, not pointed setae (Fig. <xref ref-type="fig" rid="F6">12D</xref>). Median lobe evenly curved, pointed in lateral view and evenly tapering, with broadly pointed apex in ventral view, on both lateral sides with numerous short, thick setae situated on anterior half of distal part of median lobe. Paramere robust, with notch on dorsal side; subdistal part large and elongate, with very dense, strong setae; proximal setae sparse and fine (Fig. <xref ref-type="fig" rid="F6">12A–C</xref>). Abdominal ventrite 6 slightly truncate ventrally, with 18–19 fine lateral strioles on each side.</p><p>
                <italic>Holotype</italic>: TL-H 4.75 mm, TL 5.1 mm, MW 2.45 mm.</p><p>
                <italic>Female</italic>: Pro- and mesotarsi not modified. Abdominal ventrite 6 without lateral strioles.</p></tp:treatment-sec><tp:treatment-sec sec-type="distribution" id="SECID0EWTAE"><title>Distribution.</title><p>Papua: Puncak Jaya and Puncak Regencies (Fig. <xref ref-type="fig" rid="F10">19</xref>).</p></tp:treatment-sec><tp:treatment-sec sec-type="etymology" id="SECID0EAUAE"><title>Etymology.</title><p>The species is named in honour of helicopter pilot Tom Hans who has served the Papuan people for many years. The name is a noun in the genitive case.</p></tp:treatment-sec><tp:treatment-sec><!--Section generated to contain objects referenced in tp:taxon-treatment.--><fig id="F3" position="float" orientation="portrait"><label>Figures 3–6.</label><caption><p>Habitus and coloration <bold>3</bold> <italic><tp:taxon-name><tp:taxon-name-part taxon-name-part-type="genus" reg="Exocelina">Exocelina</tp:taxon-name-part> <tp:taxon-name-part taxon-name-part-type="species" reg="ascendens">ascendens</tp:taxon-name-part></tp:taxon-name></italic> (Balke, 1998) <bold>4</bold> <italic><tp:taxon-name><tp:taxon-name-part taxon-name-part-type="genus" reg="Exocelina">E.</tp:taxon-name-part> <tp:taxon-name-part taxon-name-part-type="species" reg="tomhansi">tomhansi</tp:taxon-name-part></tp:taxon-name></italic> sp. n. <bold>5</bold> <italic><tp:taxon-name><tp:taxon-name-part taxon-name-part-type="genus" reg="Exocelina">E.</tp:taxon-name-part> <tp:taxon-name-part taxon-name-part-type="species" reg="iratoi">iratoi</tp:taxon-name-part></tp:taxon-name></italic> sp. n. <bold>6</bold> <italic><tp:taxon-name><tp:taxon-name-part taxon-name-part-type="genus" reg="Exocelina">E.</tp:taxon-name-part> <tp:taxon-name-part taxon-name-part-type="species" reg="bagus">bagus</tp:taxon-name-part></tp:taxon-name></italic> (Balke &amp; Hendrich, 2001).</p></caption><graphic xmlns:xlink="http://www.w3.org/1999/xlink" xlink:href="zookeys-665-093-g003.jpg" position="float" orientation="portrait" xlink:type="simple" id="oo_130021.jpg"/></fig><fig id="F6" position="float" orientation="portrait"><label>Figure 12.</label><caption><p>
            <italic><tp:taxon-name><tp:taxon-name-part taxon-name-part-type="genus" reg="Exocelina">Exocelina</tp:taxon-name-part> <tp:taxon-name-part taxon-name-part-type="species" reg="tomhansi">tomhansi</tp:taxon-name-part></tp:taxon-name></italic> sp. n. <bold>A</bold> median lobe in ventral view <bold>B</bold> median lobe in lateral view <bold>C</bold> paramere in external view <bold>D</bold> male protarsomeres 4–5 in ventral view.</p></caption><graphic xmlns:xlink="http://www.w3.org/1999/xlink" xlink:href="zookeys-665-093-g006.jpg" position="float" orientation="portrait" xlink:type="simple" id="oo_130024.jpg"/></fig><fig id="F10" position="float" orientation="portrait"><label>Figure 19.</label><caption><p>Map of the western part of New Guinea showing the species distributions.</p></caption><graphic xmlns:xlink="http://www.w3.org/1999/xlink" xlink:href="zookeys-665-093-g010.jpg" position="float" orientation="portrait" xlink:type="simple" id="oo_130028.jpg"/></fig></tp:treatment-sec></tp:taxon-treatment>
