# Supplementary material for: Six new species of the genus Exocelina Broun, 1886 from Wano Land, New Guinea (Coleoptera, Dytiscidae, Copelatinae)
Source: Zookeys. 2017 Apr 4;(665):93–120. doi: 10.3897/zookeys.665.11792 (PMC5523169; doi:10.3897/zookeys.665.11792)
Supplement: XML Treatment for Exocelina bagus [file zookeys.665.11792-treatment3.xml]

<!DOCTYPE tp:taxon-treatment
  PUBLIC "-//TaxonX//DTD Taxonomic Treatment Publishing DTD v0 20100105//EN" "tax-treatment-NSO.dtd">
<tp:taxon-treatment xmlns:tp="http://www.plazi.org/taxpub"><tp:treatment-meta><kwd-group><label>Taxon classification</label><kwd><named-content xmlns:xlink="http://www.w3.org/1999/xlink" content-type="kingdom">Animalia</named-content></kwd><kwd><named-content xmlns:xlink="http://www.w3.org/1999/xlink" content-type="order">Coleoptera</named-content></kwd><kwd><named-content xmlns:xlink="http://www.w3.org/1999/xlink" content-type="family">Dytiscidae</named-content></kwd></kwd-group><mixed-citation publication-type="journal"><person-group><name><surname>Shaverdo</surname><given-names>Helena</given-names></name><name><surname>Wild</surname><given-names>Michael</given-names></name><name><surname>Sumoked</surname><given-names>Bob</given-names></name><name><surname>Balke</surname><given-names>Michael</given-names></name></person-group><article-title>Six new species of the genus <italic><tp:taxon-name><tp:taxon-name-part taxon-name-part-type="genus" reg="Exocelina">Exocelina</tp:taxon-name-part></tp:taxon-name></italic> Broun, 1886 from Wano Land, New Guinea (<tp:taxon-name><tp:taxon-name-part taxon-name-part-type="order">Coleoptera</tp:taxon-name-part></tp:taxon-name>, <tp:taxon-name><tp:taxon-name-part taxon-name-part-type="family">Dytiscidae</tp:taxon-name-part></tp:taxon-name>, <tp:taxon-name><tp:taxon-name-part taxon-name-part-type="subfamily">Copelatinae</tp:taxon-name-part></tp:taxon-name>)</article-title><source>Zookeys</source><day>4</day><month>4</month><year>2017</year><volume>2017</volume><issue>665</issue><fpage>93</fpage><lpage>120</lpage><pub-id pub-id-type="doi">10.3897/zookeys.665.11792</pub-id></mixed-citation></tp:treatment-meta><tp:nomenclature><label>3.</label><tp:taxon-name>
                <tp:taxon-name-part taxon-name-part-type="genus" reg="Exocelina">Exocelina</tp:taxon-name-part>
                <tp:taxon-name-part taxon-name-part-type="species" reg="bagus">bagus</tp:taxon-name-part>
              </tp:taxon-name><tp:taxon-authority>(Balke &amp; Hendrich, 2001)</tp:taxon-authority><xref ref-type="fig" rid="F3">Figs 6</xref><xref ref-type="fig" rid="F7">, 14</xref><tp:nomenclature-citation-list><tp:nomenclature-citation><tp:taxon-name>
                    <tp:taxon-name-part taxon-name-part-type="genus" reg="Copelatus">Copelatus</tp:taxon-name-part> (<tp:taxon-name-part taxon-name-part-type="subgenus" reg="Papuadytes">Papuadytes</tp:taxon-name-part>) <tp:taxon-name-part taxon-name-part-type="species" reg="speciosus">speciosus</tp:taxon-name-part></tp:taxon-name><comment>Balke &amp; Hendrich, 1998: 336; <xref ref-type="bibr" rid="B6">Nilsson 2001</xref>: 77 (catalogue).</comment></tp:nomenclature-citation><tp:nomenclature-citation><tp:taxon-name>
                    <tp:taxon-name-part taxon-name-part-type="genus" reg="Copelatus">Copelatus</tp:taxon-name-part> (<tp:taxon-name-part taxon-name-part-type="subgenus" reg="Papuadytes">Papuadytes</tp:taxon-name-part>) <tp:taxon-name-part taxon-name-part-type="species" reg="bagus">bagus</tp:taxon-name-part></tp:taxon-name><comment>Balke &amp; Hendrich, in <xref ref-type="bibr" rid="B4">Balke 2001</xref>: 361.</comment></tp:nomenclature-citation><tp:nomenclature-citation><tp:taxon-name>
                    <tp:taxon-name-part taxon-name-part-type="genus" reg="Exocelina">Exocelina</tp:taxon-name-part> <tp:taxon-name-part taxon-name-part-type="species" reg="bagus">bagus</tp:taxon-name-part></tp:taxon-name><comment>(Balke &amp; Hendrich, 2001): <xref ref-type="bibr" rid="B7">Nilsson 2007</xref>: 33 (as <tp:taxon-name><tp:taxon-name-part taxon-name-part-type="genus" reg="Exocelina">E.</tp:taxon-name-part> <tp:taxon-name-part taxon-name-part-type="species" reg="baga">baga</tp:taxon-name-part></tp:taxon-name>, comb.n.).</comment></tp:nomenclature-citation><tp:nomenclature-citation><tp:taxon-name>
                    <tp:taxon-name-part taxon-name-part-type="genus" reg="Exocelina">Exocelina</tp:taxon-name-part> <tp:taxon-name-part taxon-name-part-type="species" reg="bagus">bagus</tp:taxon-name-part></tp:taxon-name><comment>MB4915: <xref ref-type="bibr" rid="B18">Toussaint et al. 2014</xref>: Supplementary figs 1–4, Tab. 2.</comment></tp:nomenclature-citation></tp:nomenclature-citation-list></tp:nomenclature><tp:treatment-sec sec-type="type locality" id="SECID0EZYAE"><title>Type locality.</title><p>Papua: Nabire Regency, 54–55 km of road Nabire to Enarotali, ca. <named-content xmlns:xlink="http://www.w3.org/1999/xlink" content-type="dwc:verbatimCoordinates" xlink:type="simple"><named-content content-type="geo-json" specific-use="{&#34;type&#34;:&#34;Point&#34;,&#34;coordinates&#34;:[135.731500,-3.496667]}" id="NCID0ECZAE" xlink:type="simple">03°29.80'S; 135°43.89'E</named-content></named-content>. <italic>Note</italic>: the road only goes up to Enarotali, Ilaga is much further in the mountains, therefore, people now refer to the road as Nabire-Enarotali.</p></tp:treatment-sec><tp:treatment-sec sec-type="type material" id="SECID0EJZAE"><title>Type material studied.</title><p>
                <italic>Holotype</italic>: male “IR90-11: W. New Guinea, Trek Nabire-Ilaga, km55, 19.-25.ix.1990, Balke”, “HOLOTYPUS” [red], “<tp:taxon-name><tp:taxon-name-part taxon-name-part-type="genus" reg="Copelatus">Copelatus</tp:taxon-name-part></tp:taxon-name> <tp:taxon-name><tp:taxon-name-part taxon-name-part-type="species" reg="speciosus">speciosus</tp:taxon-name-part></tp:taxon-name> sp.n. Balke des. 1997” [red] (<named-content xmlns:xlink="http://www.w3.org/1999/xlink" content-type="dwc:institutional_code" xlink:type="simple">NHMW</named-content>). <italic>Paratypes</italic>: 9 males, 12 females with the same label as the holotype (<named-content xmlns:xlink="http://www.w3.org/1999/xlink" content-type="dwc:institutional_code" xlink:type="simple">NHMW</named-content>). 6 females “W.-Neuguinea/Paniai Prov. Strasse Nabire-Ilaga km 54 700m, 22.–25.9.1990/IR 11 leg: Balke &amp; Hendrich” (<named-content xmlns:xlink="http://www.w3.org/1999/xlink" content-type="dwc:institutional_code" xlink:type="simple">NHMW</named-content>). 7 males, 8 females “IR 20-W. New Guinea, track Nabire-Ilaga KM 59, ca.750m, 18.vii.1991, Balke &amp; Hendrich leg.” (<named-content xmlns:xlink="http://www.w3.org/1999/xlink" content-type="dwc:institutional_code" xlink:type="simple">NHMW</named-content>). 1 female “IR 21-W. New Guinea track Nabire-Ilaga KM 65, Kali Utowa, 250 M, 18–19.vii.1991 Balke &amp; Hendrich leg.” (<named-content xmlns:xlink="http://www.w3.org/1999/xlink" content-type="dwc:institutional_code" xlink:type="simple">NHMW</named-content>), note: the original description says “one male”, it is probably a mistake in the sex identification or type error. 6 females “IR 23-W. New Guinea, track Nabire-Ilaga, KM 62, 250m, 24.vii.1991 Balke &amp; Hendrich leg.” (<named-content xmlns:xlink="http://www.w3.org/1999/xlink" content-type="dwc:institutional_code" xlink:type="simple">NHMW</named-content>). 1 female “IR 24-W. New Guinea, track Nabire-Ilaga Km 54, basecamp, 750m, 25.vii.1991 Balke &amp; Hendrich leg.” (<named-content xmlns:xlink="http://www.w3.org/1999/xlink" content-type="dwc:institutional_code" xlink:type="simple">NHMW</named-content>). All paratypes are additionally with red labels “Paratypus <tp:taxon-name><tp:taxon-name-part taxon-name-part-type="genus" reg="Copelatus">Copelatus</tp:taxon-name-part></tp:taxon-name> <tp:taxon-name><tp:taxon-name-part taxon-name-part-type="species" reg="speciosus">speciosus</tp:taxon-name-part></tp:taxon-name> Balke des. 1997”.</p></tp:treatment-sec><tp:treatment-sec sec-type="material" id="SECID0EU2AE"><title>Additional material.</title><p>10 males, 15 females “IR #91-7 (IR 24). West New Guinea, Nabire-Ilaga km 54, 750m, 25.&amp;27.1991 Balke” (<named-content xmlns:xlink="http://www.w3.org/1999/xlink" content-type="dwc:institutional_code" xlink:type="simple">NHMW</named-content>). 8 males, 8 females “IRIAN JAYA: Paniai Prov. road Nabire-Ilaga, km 54 26./27.8.1996, 750-800m leg. M. Balke (96 # 2)” (<named-content xmlns:xlink="http://www.w3.org/1999/xlink" content-type="dwc:institutional_code" xlink:type="simple">NHMW</named-content>). 6 males, 5 females “IRIAN JAYA: Paniai Prov. road Nabire-Ilaga, km 54 30.8.1996, 750m leg. M. Balke (96 # 9)” (<named-content xmlns:xlink="http://www.w3.org/1999/xlink" content-type="dwc:institutional_code" xlink:type="simple">NHMW</named-content>). 2 males “IRIAN JAYA: Paniai Prov. road Nabire-Ilaga, km 54 10.9.1996, 900m leg. M. Balke (96 # 19)” (<named-content xmlns:xlink="http://www.w3.org/1999/xlink" content-type="dwc:institutional_code" xlink:type="simple">NHMW</named-content>). 7 males, 3 females “IRIAN JAYA: Paniai Prov. road Nabire-Ilaga, km 54 10.9.1996, 800m leg. M. Balke (96 # 20)” (<named-content xmlns:xlink="http://www.w3.org/1999/xlink" content-type="dwc:institutional_code" xlink:type="simple">NHMW</named-content>). <italic>Note</italic>: although most of these mentioned above specimens are with the paratype labels, they are not included in the type material of the original description in <xref ref-type="bibr" rid="B2">Balke (1998</xref>, p. 336). 1 female “Indonesia: Papua, Road Nabire-Enarotali KM 55, 774m, 22.x.2011, <named-content xmlns:xlink="http://www.w3.org/1999/xlink" content-type="dwc:verbatimCoordinates" xlink:type="simple"><named-content content-type="geo-json" specific-use="{&#34;type&#34;:&#34;Point&#34;,&#34;coordinates&#34;:[135.731417,-3.496600]}" id="NCID0E33AE" xlink:type="simple">03 29.796S 135 43.885E</named-content></named-content>, Uncen (PAP09)” (<named-content xmlns:xlink="http://www.w3.org/1999/xlink" content-type="dwc:institutional_code" xlink:type="simple">NHMW</named-content>). 2 males, 1 female “Indonesia: Papua, Road Nabire-Enarotali KM 60, 640m, 22.x.2011, <named-content xmlns:xlink="http://www.w3.org/1999/xlink" content-type="dwc:verbatimCoordinates" xlink:type="simple"><named-content content-type="geo-json" specific-use="{&#34;type&#34;:&#34;Point&#34;,&#34;coordinates&#34;:[135.710183,-3.507900]}" id="NCID0EJ4AE" xlink:type="simple">03 30.474S 135 42.611E</named-content></named-content>, Uncen (PAP10)” (<named-content xmlns:xlink="http://www.w3.org/1999/xlink" content-type="dwc:institutional_code" xlink:type="simple">NHMW</named-content>).</p></tp:treatment-sec><tp:treatment-sec sec-type="diagnosis" id="SECID0ET4AE"><title>Diagnosis.</title><p>Beetle medium-sized (TL-H 3.8–4.8 mm), elongate; dark brown, with reddish brown pronotal sites and head anteriorly; submatt, with fine but evident punctation and rather strongly impressed microreticulation; pronotum without lateral bead (Fig. <xref ref-type="fig" rid="F3">6</xref>; fig. 3 in <xref ref-type="bibr" rid="B2">Balke (1998)</xref>); male antennae strongly and modified: antennomeres 2–3 very strongly reduced, 4–6 excessively enlarged and 3 and 7 strongly enlarged (Fig. <xref ref-type="fig" rid="F3">6</xref>; fig. 16 in <xref ref-type="bibr" rid="B2">Balke (1998)</xref>); male protarsomere 4 with large, strongly curved anterolateral hook-like setae; male protarsomere 5 slightly concave ventrally, with anterior band of more than 30 and posterior row of five relatively long, not pointed setae (Fig. <xref ref-type="fig" rid="F7">14D</xref>); median lobe strongly curved, evenly tapering to apex, apex straight, pointed, with short, thick lateral setae in lateral view, subdistal part of median lobe strongly broadened in ventral view; paramere with distinct dorsal notch and large, elongate subdistal part; subdistal setae very dense, strong, long, proximal setae very sparse, thin, small, weakly visible (Fig. <xref ref-type="fig" rid="F7">14A–C</xref>; figs 39, 86, 92 in <xref ref-type="bibr" rid="B2">Balke (1998)</xref>). For complete description, see <xref ref-type="bibr" rid="B2">Balke (1998)</xref>.</p></tp:treatment-sec><tp:treatment-sec sec-type="distribution" id="SECID0EZ5AE"><title>Distribution.</title><p>Papua: Nabire Regency. The species is known only from the Mount Gamey area (Fig. <xref ref-type="fig" rid="F10">19</xref>).</p><!--PageBreak--></tp:treatment-sec><tp:treatment-sec><!--Section generated to contain objects referenced in tp:taxon-treatment.--><fig id="F3" position="float" orientation="portrait"><label>Figures 3–6.</label><caption><p>Habitus and coloration <bold>3</bold> <italic><tp:taxon-name><tp:taxon-name-part taxon-name-part-type="genus" reg="Exocelina">Exocelina</tp:taxon-name-part> <tp:taxon-name-part taxon-name-part-type="species" reg="ascendens">ascendens</tp:taxon-name-part></tp:taxon-name></italic> (Balke, 1998) <bold>4</bold> <italic><tp:taxon-name><tp:taxon-name-part taxon-name-part-type="genus" reg="Exocelina">E.</tp:taxon-name-part> <tp:taxon-name-part taxon-name-part-type="species" reg="tomhansi">tomhansi</tp:taxon-name-part></tp:taxon-name></italic> sp. n. <bold>5</bold> <italic><tp:taxon-name><tp:taxon-name-part taxon-name-part-type="genus" reg="Exocelina">E.</tp:taxon-name-part> <tp:taxon-name-part taxon-name-part-type="species" reg="iratoi">iratoi</tp:taxon-name-part></tp:taxon-name></italic> sp. n. <bold>6</bold> <italic><tp:taxon-name><tp:taxon-name-part taxon-name-part-type="genus" reg="Exocelina">E.</tp:taxon-name-part> <tp:taxon-name-part taxon-name-part-type="species" reg="bagus">bagus</tp:taxon-name-part></tp:taxon-name></italic> (Balke &amp; Hendrich, 2001).</p></caption><graphic xmlns:xlink="http://www.w3.org/1999/xlink" xlink:href="zookeys-665-093-g003.jpg" position="float" orientation="portrait" xlink:type="simple" id="oo_130021.jpg"/></fig><fig id="F7" position="float" orientation="portrait"><label>Figures 13–14.</label><caption><p>
            <bold>13</bold> <italic><tp:taxon-name><tp:taxon-name-part taxon-name-part-type="genus" reg="Exocelina">Exocelina</tp:taxon-name-part> <tp:taxon-name-part taxon-name-part-type="species" reg="iratoi">iratoi</tp:taxon-name-part></tp:taxon-name></italic> sp. n. <bold>14</bold> <italic><tp:taxon-name><tp:taxon-name-part taxon-name-part-type="genus" reg="Exocelina">E.</tp:taxon-name-part> <tp:taxon-name-part taxon-name-part-type="species" reg="bagus">bagus</tp:taxon-name-part></tp:taxon-name></italic> (Balke &amp; Hendrich, 2001) <bold>A</bold> median lobe in ventral view <bold>B</bold> median lobe in lateral view <bold>C</bold> paramere in external view <bold>D</bold> male protarsomeres 4–5 in ventral view.</p></caption><graphic xmlns:xlink="http://www.w3.org/1999/xlink" xlink:href="zookeys-665-093-g007.jpg" position="float" orientation="portrait" xlink:type="simple" id="oo_130025.jpg"/></fig><fig id="F10" position="float" orientation="portrait"><label>Figure 19.</label><caption><p>Map of the western part of New Guinea showing the species distributions.</p></caption><graphic xmlns:xlink="http://www.w3.org/1999/xlink" xlink:href="zookeys-665-093-g010.jpg" position="float" orientation="portrait" xlink:type="simple" id="oo_130028.jpg"/></fig></tp:treatment-sec><ref-list><ref id="B6"><mixed-citation xmlns:xlink="http://www.w3.org/1999/xlink" xlink:type="simple">
          <person-group><name name-style="western"><surname>Nilsson</surname><given-names>AN</given-names></name></person-group> (<year>2001</year>) <source><tp:taxon-name><tp:taxon-name-part taxon-name-part-type="family">Dytiscidae</tp:taxon-name-part></tp:taxon-name>. World catalogue of insects. Vol. 3.</source> <publisher-name>Stenstrup</publisher-name>, <publisher-loc>Apollo Books</publisher-loc>, <size units="page">395 pp</size>.</mixed-citation></ref><ref id="B4"><mixed-citation xmlns:xlink="http://www.w3.org/1999/xlink" xlink:type="simple">
          <person-group><name name-style="western"><surname>Balke</surname><given-names>M</given-names></name></person-group> (<year>2001</year>) <article-title>Replacement names for three New Guinea species of <italic><tp:taxon-name><tp:taxon-name-part taxon-name-part-type="genus">Copelatus</tp:taxon-name-part></tp:taxon-name></italic>, subgenus <tp:taxon-name><tp:taxon-name-part taxon-name-part-type="subgenus">Papuadytes</tp:taxon-name-part></tp:taxon-name> Balke, 1998 (<tp:taxon-name><tp:taxon-name-part taxon-name-part-type="order">Coleoptera</tp:taxon-name-part></tp:taxon-name>: <tp:taxon-name><tp:taxon-name-part taxon-name-part-type="family">Dytiscidae</tp:taxon-name-part></tp:taxon-name>)</article-title>. <source>Annalen des Naturhistorischen Museum Wien</source> <volume>103B</volume>: <fpage>361</fpage>–<lpage>362</lpage>.</mixed-citation></ref><ref id="B7"><mixed-citation xmlns:xlink="http://www.w3.org/1999/xlink" xlink:type="simple">
          <person-group><name name-style="western"><surname>Nilsson</surname><given-names>AN</given-names></name></person-group> (<year>2007</year>) <article-title><tp:taxon-name><tp:taxon-name-part taxon-name-part-type="genus">Exocelina</tp:taxon-name-part></tp:taxon-name> Broun, 1886, is the valid name of <tp:taxon-name><tp:taxon-name-part taxon-name-part-type="genus">Papuadytes</tp:taxon-name-part></tp:taxon-name> Balke, 1998.</article-title> <source>Latissimus</source> <volume>23</volume>: <fpage>33</fpage>–<lpage>34</lpage>.</mixed-citation></ref><ref id="B18"><mixed-citation xmlns:xlink="http://www.w3.org/1999/xlink" xlink:type="simple">
          <person-group><name name-style="western"><surname>Toussaint</surname><given-names>EFA</given-names></name><name name-style="western"><surname>Hall</surname><given-names>R</given-names></name><name name-style="western"><surname>Monaghan</surname><given-names>MT</given-names></name><name name-style="western"><surname>Sagata</surname><given-names>K</given-names></name><name name-style="western"><surname>Ibalim</surname><given-names>S</given-names></name><name name-style="western"><surname>Shaverdo</surname><given-names>HV</given-names></name><name name-style="western"><surname>Vogler</surname><given-names>AP</given-names></name><name name-style="western"><surname>Pons</surname><given-names>J</given-names></name><name name-style="western"><surname>Balke</surname><given-names>M</given-names></name></person-group> (<year>2014</year>) <article-title>The towering orogeny of New Guinea as a trigger for arthropod megadiversity</article-title>. <source>Nature Communications</source> <volume>1</volume>: <fpage>1</fpage>–<lpage>10</lpage> [+ 10 supplements, 5: 4001]. <ext-link xlink:type="simple" ext-link-type="doi" xlink:href="10.1038/ncomms5001">https://doi.org/10.1038/ncomms5001</ext-link></mixed-citation></ref><ref id="B2"><mixed-citation xmlns:xlink="http://www.w3.org/1999/xlink" xlink:type="simple">
          <person-group><name name-style="western"><surname>Balke</surname><given-names>M</given-names></name></person-group> (<year>1998</year>) <article-title>Revision of New Guinea <italic><tp:taxon-name><tp:taxon-name-part taxon-name-part-type="genus">Copelatus</tp:taxon-name-part></tp:taxon-name></italic> Erichson, 1832 (<tp:taxon-name><tp:taxon-name-part taxon-name-part-type="class">Insecta</tp:taxon-name-part></tp:taxon-name>: <tp:taxon-name><tp:taxon-name-part taxon-name-part-type="order">Coleoptera</tp:taxon-name-part></tp:taxon-name>: <tp:taxon-name><tp:taxon-name-part taxon-name-part-type="family">Dytiscidae</tp:taxon-name-part></tp:taxon-name>): The running water species, Part I</article-title>. <source>Annalen des Naturhistorischen Museum Wien</source> <volume>100B</volume>: <fpage>301</fpage>–<lpage>341</lpage>.</mixed-citation></ref></ref-list></tp:taxon-treatment>
