# Supplementary material for: Six new species of the genus Exocelina Broun, 1886 from Wano Land, New Guinea (Coleoptera, Dytiscidae, Copelatinae)
Source: Zookeys. 2017 Apr 4;(665):93–120. doi: 10.3897/zookeys.665.11792 (PMC5523169; doi:10.3897/zookeys.665.11792)
Supplement: XML Treatment for Exocelina likui [file zookeys.665.11792-treatment5.xml]

<!DOCTYPE tp:taxon-treatment
  PUBLIC "-//TaxonX//DTD Taxonomic Treatment Publishing DTD v0 20100105//EN" "tax-treatment-NSO.dtd">
<tp:taxon-treatment xmlns:tp="http://www.plazi.org/taxpub"><tp:treatment-meta><kwd-group><label>Taxon classification</label><kwd><named-content xmlns:xlink="http://www.w3.org/1999/xlink" content-type="kingdom">Animalia</named-content></kwd><kwd><named-content xmlns:xlink="http://www.w3.org/1999/xlink" content-type="order">Coleoptera</named-content></kwd><kwd><named-content xmlns:xlink="http://www.w3.org/1999/xlink" content-type="family">Dytiscidae</named-content></kwd></kwd-group><mixed-citation publication-type="journal"><person-group><name><surname>Shaverdo</surname><given-names>Helena</given-names></name><name><surname>Wild</surname><given-names>Michael</given-names></name><name><surname>Sumoked</surname><given-names>Bob</given-names></name><name><surname>Balke</surname><given-names>Michael</given-names></name></person-group><article-title>Six new species of the genus <italic><tp:taxon-name><tp:taxon-name-part taxon-name-part-type="genus" reg="Exocelina">Exocelina</tp:taxon-name-part></tp:taxon-name></italic> Broun, 1886 from Wano Land, New Guinea (<tp:taxon-name><tp:taxon-name-part taxon-name-part-type="order">Coleoptera</tp:taxon-name-part></tp:taxon-name>, <tp:taxon-name><tp:taxon-name-part taxon-name-part-type="family">Dytiscidae</tp:taxon-name-part></tp:taxon-name>, <tp:taxon-name><tp:taxon-name-part taxon-name-part-type="subfamily">Copelatinae</tp:taxon-name-part></tp:taxon-name>)</article-title><source>Zookeys</source><day>4</day><month>4</month><year>2017</year><volume>2017</volume><issue>665</issue><fpage>93</fpage><lpage>120</lpage><pub-id pub-id-type="doi">10.3897/zookeys.665.11792</pub-id></mixed-citation></tp:treatment-meta><tp:nomenclature><label>5.</label><tp:taxon-name>
                <tp:taxon-name-part taxon-name-part-type="genus" reg="Exocelina">Exocelina</tp:taxon-name-part>
                <tp:taxon-name-part taxon-name-part-type="species" reg="likui">likui</tp:taxon-name-part>
                <object-id xmlns:xlink="http://www.w3.org/1999/xlink" content-type="zoobank" xlink:type="simple">http://zoobank.org/3B1B6701-679A-4646-BCEF-8F09A5ECBF88</object-id>
              </tp:taxon-name><tp:taxon-status xmlns:xlink="http://www.w3.org/1999/xlink" xlink:type="simple">sp. n.</tp:taxon-status><xref ref-type="fig" rid="F4">Figs 7</xref><xref ref-type="fig" rid="F8">, 15</xref></tp:nomenclature><tp:treatment-sec sec-type="type locality" id="SECID0EJHAG"><title>Type locality.</title><p>Papua: Puncak Jaya Regency, south from Iratoi, <named-content xmlns:xlink="http://www.w3.org/1999/xlink" content-type="dwc:verbatimCoordinates" xlink:type="simple"><named-content content-type="geo-json" specific-use="{&#34;type&#34;:&#34;Point&#34;,&#34;coordinates&#34;:[137.245417,-3.386806]}" id="NCID0ESHAG" xlink:type="simple">03°23'12.5"S; 137°14'43.5"E</named-content></named-content>.</p></tp:treatment-sec><tp:treatment-sec sec-type="type material" id="SECID0EXHAG"><title>Type material.</title><p>
                <italic>Holotype</italic>: male “Indonesia: Papua Province, S Iratoi, forest, 220m, 21.v.2015, -3,38095162063837, 137,311441982164, Sumoked &amp; Balke (Pap036)”, “M.Balke 6980” [green text] (<named-content xmlns:xlink="http://www.w3.org/1999/xlink" content-type="dwc:institutional_code" xlink:type="simple">MZB</named-content>). <italic>Paratypes</italic>: 1 male, 2 females with the same label as the holotype, one female with an additional label “M.Balke 6981” [green text] (<named-content xmlns:xlink="http://www.w3.org/1999/xlink" content-type="dwc:institutional_code" xlink:type="simple">NHMW</named-content>, <named-content xmlns:xlink="http://www.w3.org/1999/xlink" content-type="dwc:institutional_code" xlink:type="simple">ZSM</named-content>).</p></tp:treatment-sec><tp:treatment-sec sec-type="diagnosis" id="SECID0EQIAG"><title>Diagnosis.</title><p>Beetle small, oblong, dark brown to piceous, dorsal punctation dense and coarse, microreticulation distinctly impressed; pronotum without lateral bead; male antennae simple; male protarsomere 4 cylindrical, narrow, with large, thick, strongly curved anterolateral hook-like seta; median lobe slightly curved, with broadly pointed apex in lateral view and abruptly narrowed apically, with apex truncate in ventral view; paramere without dorsal notch, with subdistal setae very dense, strong, long and proximal setae very sparse, thin, small, weakly visible.</p><p>In shape of median lobe, the species resembles <italic><tp:taxon-name><tp:taxon-name-part taxon-name-part-type="genus" reg="Exocelina">E.</tp:taxon-name-part> <tp:taxon-name-part taxon-name-part-type="species" reg="takime">takime</tp:taxon-name-part></tp:taxon-name></italic> (Balke, 1998) but distinctly differs from it in absence of the pronotal bead and strong dorsal sculpture. From <italic><tp:taxon-name><tp:taxon-name-part taxon-name-part-type="genus" reg="Exocelina">E.</tp:taxon-name-part> <tp:taxon-name-part taxon-name-part-type="species" reg="pui">pui</tp:taxon-name-part></tp:taxon-name></italic> sp. n., it differs in dense and coarse dorsal punctation and in having medial lobe apically more pointed in lateral view, without lateral setae.</p></tp:treatment-sec><tp:treatment-sec sec-type="description" id="SECID0ENJAG"><title>Description.</title><p>
                <italic>Size and shape</italic>: Beetle small (TL-H 3.2–3.6 mm, TL 3.8–4.0 mm, MW 1.85–1.95 mm), with oblong habitus, broadest at elytral middle. <italic>Coloration</italic>: Dorsally dark brown to piceous, with head and pronotum paler; head appendages and legs reddish brown distally (Fig. <xref ref-type="fig" rid="F4">7</xref>).</p><p>
                <italic>Surface sculpture</italic>: Head with dense, coarse punctation (spaces between punctures 1–2 times size of punctures), finer anteriorly and posteriorly; diameter of punctures equal to diameter of cells of microreticulation. Pronotum with slightly sparser punctation than head. Elytra with dense, coarse punctation, coarser than on pronotum. Pronotum and elytra with distinctly impressed microreticulation, dorsal surface submatt. Head with microreticulation stronger. Metaventrite and metacoxae distinctly microreticulate, with sparse but distinct punctation, metacoxal plates with longitudinal strioles and transverse wrinkles. Abdominal ventrites with distinct microreticulation, strioles, and sparse, coarse punctation, especially on four last abdominal ventrites.</p><p>
                <italic>Structures</italic>: Pronotum without lateral bead. Base of prosternum and neck of prosternal process with distinct ridge, smooth, broadly rounded anteriorly. Blade of prosternal process lanceolate, relatively narrow, very slightly convex, with distinct lateral bead and few setae; neck and blade of prosternal process evenly jointed. Abdominal ventrite 6 broadly rounded apically.</p><p>
                <italic>Male</italic>: Antenna simple (Fig. <xref ref-type="fig" rid="F4">7</xref>). Pro- and mesotarsomeres 1–3 not dilated. Protarsomere 4 cylindrical, narrow, with large, thick, strongly curved anterolateral hook-like seta. Protarsomere 5 ventrally with anterior band of more than 40 and posterior row of 14 relatively long, not pointed setae (Fig. <xref ref-type="fig" rid="F8">15D</xref>). Median lobe slightly curved, with broadly pointed apex in lateral view, and abruptly narrowed apically, with apex slightly truncate in ventral view. Paramere without dorsal notch, with subdistal setae very dense, strong, long and proximal setae very sparse, thin, small, weakly visible. (Fig. <xref ref-type="fig" rid="F8">15A–C</xref>). Abdominal ventrite 6 broadly rounded apically, 5–6 lateral strioles on each side.</p><p>
                <italic>Holotype</italic>: TL-H 3.5 mm, TL 3.9 mm, MW 1.9 mm.</p><p>
                <italic>Female</italic>: Pro- and mesotarsi not modified. Abdominal ventrite 6 without lateral strioles.</p></tp:treatment-sec><tp:treatment-sec sec-type="distribution" id="SECID0E2KAG"><title>Distribution.</title><p>Papua: Puncak Jaya Regency. The species is known only from the type locality (Fig. <xref ref-type="fig" rid="F10">19</xref>).</p></tp:treatment-sec><tp:treatment-sec sec-type="etymology" id="SECID0EFLAG"><title>Etymology.</title><p>The species is named after Michael Wild’s best Wano friend Liku who grew up at Iratoi and hunted many times in the area where the species was collected. The name is a noun in the genitive case.</p></tp:treatment-sec><tp:treatment-sec><!--Section generated to contain objects referenced in tp:taxon-treatment.--><fig id="F4" position="float" orientation="portrait"><label>Figures 7–10.</label><caption><p>Habitus and coloration <bold>7</bold> <italic><tp:taxon-name><tp:taxon-name-part taxon-name-part-type="genus" reg="Exocelina">Exocelina</tp:taxon-name-part> <tp:taxon-name-part taxon-name-part-type="species" reg="likui">likui</tp:taxon-name-part></tp:taxon-name></italic> sp. n. <bold>8</bold> <italic><tp:taxon-name><tp:taxon-name-part taxon-name-part-type="genus" reg="Exocelina">E.</tp:taxon-name-part> <tp:taxon-name-part taxon-name-part-type="species" reg="pui">pui</tp:taxon-name-part></tp:taxon-name></italic> sp. n. <bold>9</bold> <italic><tp:taxon-name><tp:taxon-name-part taxon-name-part-type="genus" reg="Exocelina">E.</tp:taxon-name-part> <tp:taxon-name-part taxon-name-part-type="species" reg="wigodukensis">wigodukensis</tp:taxon-name-part></tp:taxon-name></italic> sp. n. <bold>10</bold> <italic><tp:taxon-name><tp:taxon-name-part taxon-name-part-type="genus" reg="Exocelina">E.</tp:taxon-name-part> <tp:taxon-name-part taxon-name-part-type="species" reg="pulukensis">pulukensis</tp:taxon-name-part></tp:taxon-name></italic> sp. n.</p></caption><graphic xmlns:xlink="http://www.w3.org/1999/xlink" xlink:href="zookeys-665-093-g004.jpg" position="float" orientation="portrait" xlink:type="simple" id="oo_130022.jpg"/></fig><fig id="F8" position="float" orientation="portrait"><label>Figures 15–16.</label><caption><p>
            <bold>15</bold> <italic><tp:taxon-name><tp:taxon-name-part taxon-name-part-type="genus" reg="Exocelina">Exocelina</tp:taxon-name-part> <tp:taxon-name-part taxon-name-part-type="species" reg="likui">likui</tp:taxon-name-part></tp:taxon-name></italic> sp. n. <bold>16</bold> <italic><tp:taxon-name><tp:taxon-name-part taxon-name-part-type="genus" reg="Exocelina">E.</tp:taxon-name-part> <tp:taxon-name-part taxon-name-part-type="species" reg="pui">pui</tp:taxon-name-part></tp:taxon-name></italic> sp. n. <bold>A</bold> median lobe in ventral view <bold>B</bold> median lobe in lateral view <bold>C</bold> paramere in external view <bold>D</bold> male protarsomeres 4–5 in ventral view.</p></caption><graphic xmlns:xlink="http://www.w3.org/1999/xlink" xlink:href="zookeys-665-093-g008.jpg" position="float" orientation="portrait" xlink:type="simple" id="oo_130026.jpg"/></fig><fig id="F10" position="float" orientation="portrait"><label>Figure 19.</label><caption><p>Map of the western part of New Guinea showing the species distributions.</p></caption><graphic xmlns:xlink="http://www.w3.org/1999/xlink" xlink:href="zookeys-665-093-g010.jpg" position="float" orientation="portrait" xlink:type="simple" id="oo_130028.jpg"/></fig></tp:treatment-sec></tp:taxon-treatment>
