# Supplementary material for: Six new species of the genus Exocelina Broun, 1886 from Wano Land, New Guinea (Coleoptera, Dytiscidae, Copelatinae)
Source: Zookeys. 2017 Apr 4;(665):93–120. doi: 10.3897/zookeys.665.11792 (PMC5523169; doi:10.3897/zookeys.665.11792)
Supplement: XML Treatment for Exocelina ransikiensis [file zookeys.665.11792-treatment7.xml]

<!DOCTYPE tp:taxon-treatment
  PUBLIC "-//TaxonX//DTD Taxonomic Treatment Publishing DTD v0 20100105//EN" "tax-treatment-NSO.dtd">
<tp:taxon-treatment xmlns:tp="http://www.plazi.org/taxpub"><tp:treatment-meta><kwd-group><label>Taxon classification</label><kwd><named-content xmlns:xlink="http://www.w3.org/1999/xlink" content-type="kingdom">Animalia</named-content></kwd><kwd><named-content xmlns:xlink="http://www.w3.org/1999/xlink" content-type="order">Coleoptera</named-content></kwd><kwd><named-content xmlns:xlink="http://www.w3.org/1999/xlink" content-type="family">Dytiscidae</named-content></kwd></kwd-group><mixed-citation publication-type="journal"><person-group><name><surname>Shaverdo</surname><given-names>Helena</given-names></name><name><surname>Wild</surname><given-names>Michael</given-names></name><name><surname>Sumoked</surname><given-names>Bob</given-names></name><name><surname>Balke</surname><given-names>Michael</given-names></name></person-group><article-title>Six new species of the genus <italic><tp:taxon-name><tp:taxon-name-part taxon-name-part-type="genus" reg="Exocelina">Exocelina</tp:taxon-name-part></tp:taxon-name></italic> Broun, 1886 from Wano Land, New Guinea (<tp:taxon-name><tp:taxon-name-part taxon-name-part-type="order">Coleoptera</tp:taxon-name-part></tp:taxon-name>, <tp:taxon-name><tp:taxon-name-part taxon-name-part-type="family">Dytiscidae</tp:taxon-name-part></tp:taxon-name>, <tp:taxon-name><tp:taxon-name-part taxon-name-part-type="subfamily">Copelatinae</tp:taxon-name-part></tp:taxon-name>)</article-title><source>Zookeys</source><day>4</day><month>4</month><year>2017</year><volume>2017</volume><issue>665</issue><fpage>93</fpage><lpage>120</lpage><pub-id pub-id-type="doi">10.3897/zookeys.665.11792</pub-id></mixed-citation></tp:treatment-meta><tp:nomenclature><label>7.</label><tp:taxon-name>
                <tp:taxon-name-part taxon-name-part-type="genus" reg="Exocelina">Exocelina</tp:taxon-name-part>
                <tp:taxon-name-part taxon-name-part-type="species" reg="ransikiensis">ransikiensis</tp:taxon-name-part>
              </tp:taxon-name><tp:taxon-authority>Shaverdo, Panjaitan &amp; Balke, 2016</tp:taxon-authority><tp:nomenclature-citation-list><tp:nomenclature-citation><tp:taxon-name>
                    <tp:taxon-name-part taxon-name-part-type="genus" reg="Exocelina">Exocelina</tp:taxon-name-part>
                  </tp:taxon-name><comment>undescribed sp. MB1269: <xref ref-type="bibr" rid="B18">Toussaint et al. 2014</xref>: Supplementary figs 1–4, Tab. 2.</comment></tp:nomenclature-citation><tp:nomenclature-citation><tp:taxon-name>
                    <tp:taxon-name-part taxon-name-part-type="genus" reg="Exocelina">Exocelina</tp:taxon-name-part> <tp:taxon-name-part taxon-name-part-type="species" reg="ransikiensis">ransikiensis</tp:taxon-name-part></tp:taxon-name><comment>Shaverdo, Panjaitan &amp; Balke, 2016d: 104, figs 1–6.</comment></tp:nomenclature-citation></tp:nomenclature-citation-list></tp:nomenclature><tp:treatment-sec sec-type="type locality" id="SECID0EZUAG"><title>Type locality.</title><p>West Papua: Manokwari Regency, approximately 10 km NW from Ransiki, Kali Way, <named-content xmlns:xlink="http://www.w3.org/1999/xlink" content-type="dwc:verbatimCoordinates" xlink:type="simple"><named-content content-type="geo-json" specific-use="{&#34;type&#34;:&#34;Point&#34;,&#34;coordinates&#34;:[134.030278,-1.417500]}" id="NCID0ECVAG" xlink:type="simple">01°25'03"S; 134°01'49"E</named-content></named-content>.</p></tp:treatment-sec><tp:treatment-sec sec-type="type material" id="SECID0EHVAG"><title>Type material studied.</title><p>
                <italic>Holotype</italic>: male “West Papua, ca. 10 km NW Ransiki, Kali Way, 1300 m, <named-content xmlns:xlink="http://www.w3.org/1999/xlink" content-type="dwc:verbatimCoordinates" xlink:type="simple"><named-content content-type="geo-json" specific-use="{&#34;type&#34;:&#34;Point&#34;,&#34;coordinates&#34;:[134.030278,-1.417500]}" id="NCID0ESVAG" xlink:type="simple">01°25'03"S, 134°01'49"E</named-content></named-content>, 03.III.2007”, “HolotypUS <italic><tp:taxon-name><tp:taxon-name-part taxon-name-part-type="genus" reg="Exocelina">Exocelina</tp:taxon-name-part> <tp:taxon-name-part taxon-name-part-type="species" reg="ransikiensis">ransikiensis</tp:taxon-name-part></tp:taxon-name></italic> sp. n. des. H. Shaverdo, R. Panjaitan &amp; M. Balke, 2016” [red] (<named-content xmlns:xlink="http://www.w3.org/1999/xlink" content-type="dwc:institutional_code" xlink:type="simple">MZB</named-content>). <italic>Paratypes</italic>: 6 males, 2 females with the same label as the holotype and additionally with red labels “PARAtypUS <italic><tp:taxon-name><tp:taxon-name-part taxon-name-part-type="genus" reg="Exocelina">Exocelina</tp:taxon-name-part> <tp:taxon-name-part taxon-name-part-type="species" reg="ransikiensis">ransikiensis</tp:taxon-name-part></tp:taxon-name></italic> sp. n. des. H. Shaverdo, R. Panjaitan &amp; M. Balke, 2016” (CASk, <named-content xmlns:xlink="http://www.w3.org/1999/xlink" content-type="dwc:institutional_code" xlink:type="simple">NHMW</named-content>, <named-content xmlns:xlink="http://www.w3.org/1999/xlink" content-type="dwc:institutional_code" xlink:type="simple">ZSM</named-content>). 1 male “West Papua, old road Ransiki to Anggi, 1160 m, <named-content xmlns:xlink="http://www.w3.org/1999/xlink" content-type="dwc:verbatimCoordinates" xlink:type="simple"><named-content content-type="geo-json" specific-use="{&#34;type&#34;:&#34;Point&#34;,&#34;coordinates&#34;:[134.046000,-1.431556]}" id="NCID0EBXAG" xlink:type="simple">01°25'53.6"S, 134°02'45.6"E</named-content></named-content>, Balke (BH 03)”, “M.Balke 1269” [green] (<named-content xmlns:xlink="http://www.w3.org/1999/xlink" content-type="dwc:institutional_code" xlink:type="simple">ZSM</named-content>).</p></tp:treatment-sec><tp:treatment-sec sec-type="material" id="SECID0ELXAG"><title>Additional material.</title><p>
                <bold>West Papua</bold>: 3 males “Indonesia: Papua Barat, Manokwari to Kebar, forest stream, 302m, 3.xi.2013, <named-content xmlns:xlink="http://www.w3.org/1999/xlink" content-type="dwc:verbatimCoordinates" xlink:type="simple"><named-content content-type="geo-json" specific-use="{&#34;type&#34;:&#34;Point&#34;,&#34;coordinates&#34;:[133.332164,-0.800586]}" id="NCID0EWXAG" xlink:type="simple">-0.80058566 133.33216397</named-content></named-content>, Balke (BH023)”, one male with an additional label “M.Balke 6185” [green text] (<named-content xmlns:xlink="http://www.w3.org/1999/xlink" content-type="dwc:institutional_code" xlink:type="simple">NHMW</named-content>, <named-content xmlns:xlink="http://www.w3.org/1999/xlink" content-type="dwc:institutional_code" xlink:type="simple">ZSM</named-content>). 4 males, 2 females “Indonesia: Papua Barat, Kebar to Aibogar, forest stream, 644m, 4.xi.2013, <named-content xmlns:xlink="http://www.w3.org/1999/xlink" content-type="dwc:verbatimCoordinates" xlink:type="simple"><named-content content-type="geo-json" specific-use="{&#34;type&#34;:&#34;Point&#34;,&#34;coordinates&#34;:[132.871336,-0.853398]}" id="NCID0EIYAG" xlink:type="simple">-0.85339769 132.87133633</named-content></named-content>, Balke (BH024)”, one male with an additional label “M.Balke 6188” [green text] (<named-content xmlns:xlink="http://www.w3.org/1999/xlink" content-type="dwc:institutional_code" xlink:type="simple">NHMW</named-content>, <named-content xmlns:xlink="http://www.w3.org/1999/xlink" content-type="dwc:institutional_code" xlink:type="simple">ZSM</named-content>). 1 male “Indonesia: Papua Barat, Fumato, forest stream, 820m, 5.xi.2013, <named-content xmlns:xlink="http://www.w3.org/1999/xlink" content-type="dwc:verbatimCoordinates" xlink:type="simple"><named-content content-type="geo-json" specific-use="{&#34;type&#34;:&#34;Point&#34;,&#34;coordinates&#34;:[132.719814,-0.904271]}" id="NCID0E1YAG" xlink:type="simple">-0.90427148 132.71981431</named-content></named-content>, Balke (BH027)” (<named-content xmlns:xlink="http://www.w3.org/1999/xlink" content-type="dwc:institutional_code" xlink:type="simple">ZSM</named-content>). 1 male “Indonesia: Papua Barat, Tamrau Mts N of Kebar, forest stream, 750m, 7.xi.2013, -0.783199 133.072143, Balke (BH033)” (<named-content xmlns:xlink="http://www.w3.org/1999/xlink" content-type="dwc:institutional_code" xlink:type="simple">ZSM</named-content>). 4 males “Indonesia: Papua Barat, Tamrau Mts N of Kebar, forest stream, puddles, 1050m, 7.xi.2013, <named-content xmlns:xlink="http://www.w3.org/1999/xlink" content-type="dwc:verbatimCoordinates" xlink:type="simple"><named-content content-type="geo-json" specific-use="{&#34;type&#34;:&#34;Point&#34;,&#34;coordinates&#34;:[133.069929,-0.774519]}" id="NCID0EMZAG" xlink:type="simple">-0.774519 133.069929</named-content></named-content>, Balke (BH034)” (<named-content xmlns:xlink="http://www.w3.org/1999/xlink" content-type="dwc:institutional_code" xlink:type="simple">NHMW</named-content>, <named-content xmlns:xlink="http://www.w3.org/1999/xlink" content-type="dwc:institutional_code" xlink:type="simple">ZSM</named-content>). <bold>Papua</bold>: 1 female “Indonesia: Papua, Road Nabire-Enarotali KM 108, 140m, 23.x.2011, <named-content xmlns:xlink="http://www.w3.org/1999/xlink" content-type="dwc:verbatimCoordinates" xlink:type="simple"><named-content content-type="geo-json" specific-use="{&#34;type&#34;:&#34;Point&#34;,&#34;coordinates&#34;:[135.914000,-3.504300]}" id="NCID0EA1AG" xlink:type="simple">03 30.258S 135 54.840E</named-content></named-content>, Balke (PAP16)”, “M.Balke 7235” [green text] (<named-content xmlns:xlink="http://www.w3.org/1999/xlink" content-type="dwc:institutional_code" xlink:type="simple">ZSM</named-content>). 1 female “Irian Jaya: Nabire distr., road Nabire-Ilaga, km 54, <named-content xmlns:xlink="http://www.w3.org/1999/xlink" content-type="dwc:verbatimCoordinates" xlink:type="simple"><named-content content-type="geo-json" specific-use="{&#34;type&#34;:&#34;Point&#34;,&#34;coordinates&#34;:[135.731883,-3.491950]}" id="NCID0EN1AG" xlink:type="simple">03°29'517"S 135°43'913"E</named-content></named-content>, 750m, iv.1998 M. Balke leg.” (<named-content xmlns:xlink="http://www.w3.org/1999/xlink" content-type="dwc:institutional_code" xlink:type="simple">NHMW</named-content>).</p></tp:treatment-sec><tp:treatment-sec sec-type="diagnosis" id="SECID0EX1AG"><title>Diagnosis.</title><p>Small, with oblong with subparallel sides to broadly oval habitus; coloration red to dark brown; dorsal surface with strong punctation and microreticulation, matt; pronotum with distinct lateral bead; male antennomeres simple; male protarsomere 4 with large, thick, strongly curved anterolateral hook-like seta; median lobe slightly tapering in ventral view and with curved apex in lateral view; paramere without notch on dorsal side, with thin, sparse, inconspicuous setae. For the complete description, please see <xref ref-type="bibr" rid="B17">Shaverdo et al. (2016d)</xref>.</p></tp:treatment-sec><tp:treatment-sec sec-type="Notes on morphological variability" id="SECID0EB2AG"><title>Notes on morphological variability.</title><p>Recently discovered beetles from the western part of Manokwari Regency show distinct differences in the size, body shape, and coloration from those of the type series. They are larger: TL-H 3.25–3.7 mm (representatives of the type series: TL-H 2.85–3.2 mm) and have darker coloration: dark brown, with paler anterior margin of the head and sides of the pronotum. Very interesting is the variability of the body shape: the beetles from Ransiki and Nabire are oblong, with subparallel sides, the beetles from the Tamrau Mountains (localities BH023, BH033, and BH034) also have this body shape but they are distinctly larger, whereas the beetles from Kebar-Aibogar have a more rounded habitus, which is distinctly broadly oval in the specimen from Fumato. That represents almost gradual change of the body shape from oblong, parallel-sided in the east to broadly oval in the west. No variability has been found in the shape of the median lobe and paramere, or in the surface sculpture. Therefore, at present, we treat all new material as <italic><tp:taxon-name><tp:taxon-name-part taxon-name-part-type="genus" reg="Exocelina">E.</tp:taxon-name-part> <tp:taxon-name-part taxon-name-part-type="species" reg="ransikiensis">ransikiensis</tp:taxon-name-part></tp:taxon-name></italic> bearing in mind that more material is needed for a final conclusion.</p></tp:treatment-sec><tp:treatment-sec sec-type="distribution" id="SECID0ES2AG"><title>Distribution.</title><p>West Papua: Manokwari Regency and Papua: Nabire Regency (Fig. <xref ref-type="fig" rid="F10">19</xref>).</p></tp:treatment-sec><tp:treatment-sec><!--Section generated to contain objects referenced in tp:taxon-treatment.--><fig id="F10" position="float" orientation="portrait"><label>Figure 19.</label><caption><p>Map of the western part of New Guinea showing the species distributions.</p></caption><graphic xmlns:xlink="http://www.w3.org/1999/xlink" xlink:href="zookeys-665-093-g010.jpg" position="float" orientation="portrait" xlink:type="simple" id="oo_130028.jpg"/></fig></tp:treatment-sec><ref-list><ref id="B18"><mixed-citation xmlns:xlink="http://www.w3.org/1999/xlink" xlink:type="simple">
          <person-group><name name-style="western"><surname>Toussaint</surname><given-names>EFA</given-names></name><name name-style="western"><surname>Hall</surname><given-names>R</given-names></name><name name-style="western"><surname>Monaghan</surname><given-names>MT</given-names></name><name name-style="western"><surname>Sagata</surname><given-names>K</given-names></name><name name-style="western"><surname>Ibalim</surname><given-names>S</given-names></name><name name-style="western"><surname>Shaverdo</surname><given-names>HV</given-names></name><name name-style="western"><surname>Vogler</surname><given-names>AP</given-names></name><name name-style="western"><surname>Pons</surname><given-names>J</given-names></name><name name-style="western"><surname>Balke</surname><given-names>M</given-names></name></person-group> (<year>2014</year>) <article-title>The towering orogeny of New Guinea as a trigger for arthropod megadiversity</article-title>. <source>Nature Communications</source> <volume>1</volume>: <fpage>1</fpage>–<lpage>10</lpage> [+ 10 supplements, 5: 4001]. <ext-link xlink:type="simple" ext-link-type="doi" xlink:href="10.1038/ncomms5001">https://doi.org/10.1038/ncomms5001</ext-link></mixed-citation></ref><ref id="B17"><mixed-citation xmlns:xlink="http://www.w3.org/1999/xlink" xlink:type="simple">
          <person-group><name name-style="western"><surname>Shaverdo</surname><given-names>H</given-names></name><name name-style="western"><surname>Sagata</surname><given-names>K</given-names></name><name name-style="western"><surname>Balke</surname><given-names>M</given-names></name></person-group> (<year>2016d</year>) <article-title>Taxonomic revision of New Guinea diving beetles of the <italic><tp:taxon-name><tp:taxon-name-part taxon-name-part-type="genus">Exocelina</tp:taxon-name-part> <tp:taxon-name-part taxon-name-part-type="species">danae</tp:taxon-name-part></tp:taxon-name></italic> group, with description of ten new species (<tp:taxon-name><tp:taxon-name-part taxon-name-part-type="order">Coleoptera</tp:taxon-name-part></tp:taxon-name>, <tp:taxon-name><tp:taxon-name-part taxon-name-part-type="family">Dytiscidae</tp:taxon-name-part></tp:taxon-name>, <tp:taxon-name><tp:taxon-name-part taxon-name-part-type="subfamily">Copelatinae</tp:taxon-name-part></tp:taxon-name>).</article-title> <source>ZooKeys</source> <volume>619</volume>: <fpage>45</fpage>–<lpage>102</lpage>. <ext-link xlink:type="simple" ext-link-type="doi" xlink:href="10.3897/zookeys.619.9951">https://doi.org/10.3897/zookeys.619.9951</ext-link></mixed-citation></ref></ref-list></tp:taxon-treatment>
